# Supplementary material for: Magnesium ion hydrogel enhances resistance to radiation-induced bone injury by modulating the bone immune microenvironment and promoting microvascularization
Source: Regen Biomater. 2025 Dec 3;12:rbaf118. doi: 10.1093/rb/rbaf118 (PMC12714384; doi:10.1093/rb/rbaf118)
Supplement: rbaf118_Supplementary_Data [file rbaf118_supplementary_data.zip]

Archive with 3 entries (3 files):
- 29-Nov-2025_114426_Supplementary-data-reviesd.docx
- 27-Nov-2025_110604_Supplementary-data-reviesd.docx
- Supplementary-data-reviesd.docx
